# Supplementary material for: Clinical, Genetic, and Immunological Spectrum of CHAI and LATAIE Patients from a Tertiary Referral Centre in India
Source: Int J Mol Sci. 2025 Dec 19;27(1):14. doi: 10.3390/ijms27010014 (PMC12785805; doi:10.3390/ijms27010014)
Supplement: Supplementary file 1 [file ijms-27-00014-s001.zip]

Archive with 2 entries (2 files):
- ijms-3760285_R2Supplementary Figures.pptx
- ijms-3760285_R2_Supplementary Table.pdf
